# Supplementary material for: Ophthalmomyiasis Externa and Importance of Risk Factors, Clinical Manifestations, and Diagnosis: Review of the Medical Literature
Source: Diseases. 2023 Dec 11;11(4):180. doi: 10.3390/diseases11040180 (PMC10743177; doi:10.3390/diseases11040180)
Supplement: Supplementary file 1 [file diseases-11-00180-s001.zip]

Archive with 1 entries (1 files):
- diseases-2691671-supplementary.pdf
